# Supplementary material for: Exome sequencing of senescence-accelerated mice (SAM) reveals deleterious mutations in degenerative disease-causing genes
Source: BMC Genomics. 2013 Apr 15;14:248. doi: 10.1186/1471-2164-14-248 (PMC3637625; doi:10.1186/1471-2164-14-248)
Supplement: Additional file 1: Table S1 — Known SNV list validated by Sanger sequencing, Table S2. Novel SNV list validated by Sanger sequencing, Table S3. False-positive and false-negative SNV call rate, Table S4. Novel SNVs detected among one or more of SAMP strains, but absent in the SAMR and AKR/J strains, Table S5. List of false-positive SNVs, Table S6. Novel deleterious mutations specific to SAMP1/SkuSlc, We identified only Adamts5 p.A335T mutation (SIFT score: 0.00, PolyPhen-2 score: 0.810) uniquely in SAMP1/SkuSlc. SAMP1 exhibits senile amyloidosis, impaired immune response, contracted kidney, and lung hyperinflation [78-82]. A disintegrin and metalloproteinase with thrombospondin motifs 5 encoded by Adamts5 gene functions as an aggrecanase to cleave aggrecan, a major proteoglycan of cartilage [83]. Adamts5 is responsible for aggrecan degradation in a murine model of osteoarthritis [84], and Adamts5 knockout mice are protected against cartilage degradation through abrogation of joint fibrosis and promoted deposition of cartilage aggrecan [85]. The hyperinflated lungs in SAMP1 result from increased lung compliance, which is related to age-related change in pulmonary elasticity [80]. Although the functions of Adamts5 in tissues except cartilage have not been fully elucidated, the expression of Adamts5 was also observed in mouse lung. Adamts5 p.A335T mutation therefore might play roles in hyperinflation of the lungs by affecting the pulmonary elasticity in SAMP1. Table S7. Novel deleterious mutations specific to SAMP3/SlcIdr, Three deleterious mutations are specific to SAMP3/SlcIdr, which develops temporomandibular joint disease in an early stage of development [86]. The E684K missense mutation in the Bank1 gene (SIFT score: 0.13, PolyPhen-2 score: 0.946) encoding B-cell scaffold protein with ankyrin repeats may be associated with temporomandibular joint disease, because polymorphisms in this gene are associated with susceptibility to connective tissue diseases such as rheumatoid arthritis and systemic [file 1471-2164-14-248-S1.xls]

## Sheet: Table S1
Additional file 1
Table S1 Known SNV list validated by Sanger sequencing
Location	Gene	Nucleotide change (cDNA)	Amino acid change	Presence of sequencing error (strains)	Forward primer sequence (5'-3')*	Reverse primer sequence (5'-3')*
Chr2:31770256	Lamc3	c.1843T>G	p.S594A		GATCTGATGCCCTCTTCTGG	CTCAGAGCCTCCCAGTGTG
Chr2:31793494	Lamc3	c.4202A>G	p.D1380G		AAGGGGCCACATAGATCTCC	AGGTCACCCACATGAACTCC
Chr2:70920050	Dcaf17	c.957G>A	p.R272H		TTAATGACGGGTGCAAGTCC	GTTCACAAATGCTGGGTGTG
Chr3:108675234	Fndc7	c.1075G>A	p.S304F		GGTTTTGCATGTTGTGCATC	CTGCCCTGCCTTGTTATAGG
Chr4:43017869	Fancg	c.1270G>C	p.P399A	False-negative error (AKR/J)	TGGGGAACCAGTTCTCTCTG	CTCTGCCTTCCTGGACTCAC
Chr4:88042930	BC057079	c.4498G>A	p.V1474M		TCCTGGCAAGTTGTGTTCTG	TCCAGTGTTGGCTACAGCAG
Chr6:83057551	Ccdc142	c.1823C>T	p.P552L		TGGTGCTGGAAATGAAACAC	TTCCCTGTTTGGCATTCTTC
Chr6: 113283636	Ogg1	c.1125C>T	p.R304W		TTAATGGCCCTTGACAAACC	GCACTGAACAGCACCTATGG
Chr7:17797017	Psg29	c.1353A>T	p.T388S		TTACAGGCCAGCAGTGTTGAG	CCACCTGATAGGGTGACTGG
Chr7:112716129	Apbb1	c.961G>A	p.S287F		TCCTCAAAGCCTTCTTGGTG	TAATGTCGCTTCCCCAACTC
Chr8:75191238	Nwd1	c.1137C>T	p.A203V		GAGAGCCGGACACATACTCC	GGCCTGAGCATGTAGAGAGG
Chr9:108012610	Mogs	c.2452C>T	p.R793C		AGGACCCCTGCTAGACGTTC	CACAAATGGCCTAGCTTTCC
Chr10:120704059	Tbc1d30	c.1353G>T	p.T382N		GAACTGAACCAAAGGGATGC	GAACTTCCAATTCCCGTTTG
Chr10:24021342	Moxd1	c.1836A>C	p.K583N		TGAAGGAAGCTAGGCCACAG	GGTAGCCTGGGAAGGAAAAC
Chr11:35622811-35622812	Rars	c.1683CG>TT	p.A553E		CTGGGGTTACAGGTCAGCTC	CCTTCCCAAGATGGACAGTG
Chr12:114526282	Igh	c.486C>T	p.M1I		GTAACCCCCAGCCTTCTCTC	ACTCCTTGCCACTCATCCAG
Chr13:44997781	Jarid2	c.1303C>A	p.H365N		TGCCAAAAAGATCCGAGAAG	CTGTGCCTCTTCCAGTCTCC
Chr13:6601900	Pfkp	c.1472G>A	p.P476L		TGTGCCCATCTGATGACTTG	GCATCATTGGCTTACTGTGC
Chr14:109310770	Slitrk1	c.2687C>G	p.E575D		ACACCCTGCTGGTGTCTAGG	TGGAGTACAACGCGATTCAG
Chr15:12306061	Pdzd2	c.4096G>A	p.P1248S		TTAAAGCAGGGTGGTGGTTC	GAAGAGCTGAGGCCTTCTCC
Chr16:89843516	Tiam1	c.3060C>A	p.A853S		GTTTAATGATGGGGGCATTG	GTTTAAAACAGGCCCCAAGG
Chr17:17515474	Riok2	c.262C>T	p.A78V		TCTGGGTAAATCGGCTTCTC	AAACCCAAAACCACAGATGG
Chr17:31983526	Sik1	c.2178G>A	p.P681L		AGTGTGGAAACTGGGCAGAG	CAGAGGTCAGGTCCTCCATC
Chr17:32288317	Notch3	c.2272G>A	p.A738V		ACCCCTCTTCTGCTGTCTCC	AAAGAAAAACAGGGGCATCC
Chr17:34751474	Egfl8	c.404G>A	p.R129W		TCACCTGTGATGGTGAGGAG	GTGGACAGCTGCACAAGAAG
Chr17:35167190	Msh5	c.2238G>A	p.H664Y		TGCGGTTTAGGGGTAGACAC	GCTGAACAAGGCTCAGGAAG
Chr17:35322167	Lst1	c.289A>G	p.L80P		TGACAGTACCCCTGGTCCTC	AGTCCTTACCCGCTCCTCTC
Chr17:35332161	Ltb	c.329C>T	p.P110L		GGAGCACAGGCTCAGAAAAG	AGTTGGTGGTGGAGGAGTTG
Chr17:37014277	Trim10	c.1726G>C	p.S480T	False-negative error (AKR/J)	TTCAGCTCTGGGTTCTTTCC	CGAGGCTTAAAATCCAGCAC
Chr17:95147271	Mettl4	c.643A>G	p.C27R		TCGCATTTTTCCTTAGAGGTG	TGCCCGACACAGTAGTGAAG
Chr18:36695095	Slc4a9	c.1971C>G	p.Q646E		TTCCTGGGAGACATTTCCAC	ACTGTCTATGTGGGCCAAGG
Chr18:37664842-37664843	Pcdhb20	c.926-927CT>AC	p.P256H		GAGCTGGTTCTGGACAAAGC	AGACCTCCACCATCTGTTGC
*Primers were synthesized with the universal M13 forward primer (TGTAAAACGACGGCCAGT) or M13 reverse (CAGGAAACAGCTATGACC) on the 5′-end.

## Sheet: Table S2
Table S2 Novel SNV list validated by Sanger sequencing
Location	Gene	Nucleotide change (cDNA)	Amino acid change	Presence of sequencing error (strains)	Forward primer sequence (5'-3')*	Reverse primer sequence (5'-3')*
Chr1:156319580	Cacna1e	c.2565C>T	p.G855D		CCAAGAAGCCCTCAACAAAG	CAGAGTCCTTGCCCTCAGTC
Chr1:34616600	Prss40	c.365T>C	p.H109R	False-positive error (SAMP8/TaSlc)	ATCTATGGCGGTCAGATTGC	GAGACCCAGACTGGCAGAAG
Chr2:29947531	Zdhhc12	c.381G>A	p.R112C		ATGAAGCCTCTTGCCTACCC	GCGCAGTTTAGGCTTAGTGC
Chr2:60190230	Ly75	c.1657G>A	p.R553W		CTGCTTCCTCAGGGTAGACG	CCCTTCAGAAAGCACTCACC
Chr2:64945962	Cobll1	c.1080C>A	p.A344S		TGTGTCAACCCCATCCTAGAG	TACCATGAGCCATTGCAGAG
Chr3:90262277	Npr1	c.2253C>T	p.M630I		GCCCCGTTGTGTAGAAAGAG	GAGGGAGTGTGTCGAGAAGC
Chr3:96456042	Itga10	c.1382G>A	p.R444H		CTGGGAGAGTAGGGGAGACC	TCCCTGACAGACTGCTACCC
Chr3:135729385	Bank1	c.2157C>T	p.E684K		TGATTTTTGTCCCAGTAGTTCG	AGCTTCCAGCTGATTGTTGC
Chr4:137067837	Hspg2	c.1218C>A	p.H387N	False-positive error (SAMP1/SkuSlc)	CAAGATGGAGGGAGTGATCC	TGAGCCTCCAGTTGATGATG
Chr5:75023400	Lnx1	c.685T>A	p.N154Y		AGATCACAGGCACACAGCAG	CATGTGCATTAAGCCAGCAC
Chr5:144785328	Ocm	c.292G>A	p.Q55X		GGGAAAACACTGAGCAGAGC	GGTGAATGTCCAACGCTAGG
Chr5:15846592	Cacna2d1	c.2090C>A	p.Q622K	False-positive error (SAMP1/SkuSlc)	TGGATTTTCCTGGGAACTTG	TTCACACCAGCTCACAGACC
Chr6:119987494	Wnk1	c.304G>C	p.R53G	False-negative error (SAMR1/SlcIdr)	GAGGGTTGCTGAGACACCTG	GCACTTCTTGGTGGCTTCTC
Chr7:17530676	Pnmal2	c.646C>T	p.P79S	False-positive error (SAMP1/SkuSlc)	TACCCTGAGTCCGAACTTGC	TTCTGAGCCGTCAACTTGTG
Chr7:20258701	Apoc2	c.334G>A	p.S28L		TTCCCAGTGATCCCTCTGTC	CCTGAGTTTCTCATCCATGC
Chr7:26323935	Ceacam2	c.105A>C	p.W28G	False-positive error (SAMP1/SkuSlc)	TTGAGTGTGAGCTGGGATCTG	CCCGTATCCTTCATGGTGAC
Chr7:28301176	Prx	c.784C>T	p.R167C		TGACTGTCATTGCCTTCCTG	GCTCTAACTGAGGGGCTGTG
Chr7:116699771	St5	c.1581G>A	p.R429W		CATACGCCTGTGACCCAAG	GGGAGGAGGAAGACTGGAAC
Chr7:132719753	Il4ra	c.1860delC	p.S540fs		TCACAGAGCAGCCTTCACAC	TTCACTGCCTGCACAAACTC
Chr8:11448093	Col4a2	c.5037C>A	p.S1634X	False-positive error (SAMP1/SkuSlc)	GTAGAAGGCAGGAGGGGAAG	GAAGTTCTGCTCTGGGATCG
Chr8:71328857	Ints10	c.875G>T	p.C270F		ACGTCAGGTGCACAGGATAC	CTTAGCGCTGGGATTACAGG
Chr8:89160505	Lonp2	c.928A>T	p.E284V	False-positive error (SAMP1/SkuSlc)	ATAGCAATACGCCCCATCAG	TCAAGGGATCCAATGCTTTC
Chr8:108685073	Pla2g15	c.680A>G	p.S198G	False-positive error (SAMP1/SkuSlc)	TGCCCTCTATGAACCTTTGG	ATAACGAGACCACCGACGAC
Chr10:56108313	Gja1	c.1044G>C	p.G321R		GGTGGTGTCCTTGGTGTCTC	AGGTCGCTGATCCACGATAG
Chr10:79474903	Abca7	c.5477G>A	p.R1826H		CCAGGGTCCACTAACCTGTC	CGATAGAGGTGGGCAGAGAG
Chr10:79995293	Atp8b3	c.709G>A	p.T197M		TGTTACGGATGGTTGTGAGC	ACAGGAGATGCCTGTGTCTG
Chr11:120650978	Dus1l	c.1742A>C	p.D427E		TTTTTCCCAGCCAAATATGC	CCCACGACTTCAGAGAAACC
Chr11:22915778	Fam161a	c.513C>T	p.H24Y		CACATCAGGCAGGTTGTCAC	CCACCAAATGACCCTCAAAG
Chr11:34364878	Dock2	c.2635C>T	p.A879T		TTGTTTCCATGAGAAATGACG	TGCTCTTCATCAGCATCAGG
Chr11:49667808	Mapk9	c.316G>T	p.A16S		AGTCCCAGCAGATCAGAACC	ATGGCAAGGCAAATGAAAAG
Chr11:49958661	Tbc1d9b	c.560T>C	p.S161P		TGTCCCTCTAGGGCATCATC	ATGGGTTTGGGGGAGAATAG
Chr11:50676498	Grm6	c.1287G>A	p.W372X	False-positive error (SAMR1/TaSlc)	TGCCCCTAAAAGTTCAATGC	TGACCATGAGCAGGAGACTG
Chr11:51407434	Agxt2l2	c.782G>A	p.G240R		CTGGCTACTTCTCCCAGGTG	ACACCGGTAGCTTCAAATGC
Chr11:70277672	Zmynd15	c.1859C>T	p.T461M		TTCCCTCATCCTCTCAGGTG	GGGCTCTCTTACAGCCACAC
Chr11:94862553	Ppp1r9b	c.2087G>T	p.R584L	False-positive error (SAMP1/SkuSlc)	TTCCTCTTTGGTGGGAACAG	CTAACCACCAGAGGGCAGTC
Chr13:96121507	Aggf1	c.2362G>A	p.R696W		AGGCCACAACAACAAAGGTC	GATCCAGCTTCAGCTTCGAC
Chr14:35357289	Ldb3	c.1555G>A	p.R473W		TCCCCTGCACCAGCTTATAC	GCCAGAGAGACCTGAGGTTG
Chr14:51464768	Tep1	c.3381T>C	p.Y1072C		GACCCTCTTGGCCTAAAACC	TGGCTGATGACAGGAGACAG
Chr14:57654538	Gja3	c.1427A>G	p.S405P		GGCAGCAGCTTACAGGAGAG	AATAGTGGAGGAGGCCGAAC
Chr14:75213419	Lrch1	c.1301T>C	p.T362A		TTCACAAAGCAGAGCCACAG	TCCTGCACTACAGCCAGAAG
Chr14:76816959	Bsn	c.8398A>G	p.I2758T		TACAGACCATCAGCGACTGC	GCCTCTCACTGGAAGCAAAC
Chr14:80406012	Olfm4	c.235G>A	p.S71N		ATGGGTGGAGATGAGGTTTG	CCCACAGTGTGAAGAACAGC
Chr15:34358663	Matn2	c.2668C>T	p.A806V		GGTACCCAGAGTAGCCATCG	GTTGCCACCAGAAATCCATC
Chr15:74378105	Bai1	c.3262G>T	p.M788I	False-positive error (SAMP1/SkuSlc)	CTCATGCCATCATCTTGCAC	TGCTGAGTGATCCATCCAAC
Chr15:99998371	Dip2b	c.1708G>A	p.A544T		AGAGTTTGAGGTCCGAGTGC	CAAAGAAGGCAAAAGCAAGC
Chr16:14195230	Myh11	c.5938C>T	p.R1945H		GCCTTTTTCTTTTCCCAACC	TGTGGTTGACTCCTGGTGAG
Chr16:17506416	Aifm3	c.1966G>T	p.K582N		TTGTTTCCCTGGACAAGAGC	CCACCTAAGTTCTGCCAAGC
Chr16:85899510	Adamts5	c.1861C>T	p.A335T		CTCCTCTTGGTGGCTGACTC	GAGTGTAAGTGGGGGCTGAG
Chr16:92644500	Runx1	c.2198G>T	p.A208D	False-positive error (SAMP1/SkuSlc)	GCAATGTCCAACAAGCTCAC	ATTAAGCTCCCAGCTGATGC
Chr17:25257897	Ptx4	c.176A>T	p.R34S		TGTTTGTGCCTGTTTGAAGC	GGAGAGCAAACCAAGTGCTC
Chr17:25513948	Cacna1h	c.6196G>A	p.P1960L		ACTGCAGGAAGTGGAGATGG	ACCCTTTGACTGGGGAAAAG
Chr17:34328467	Tap1	c.1172C>T	p.T391M		CTTATCGGCGATGCCTACTG	CTGAGAAGCCAAGGAAGTGC
Chr17:35048080	Ehmt2	c.1063A>G	p.E303G		TGCCTATGTGGTCAGCTCAG	GGTTCTTGCAGCTTCTCCAG
Chr17:66335652	Ankrd12	c.2339C>A	p.E709X	False-positive error (SAMP10/TaSlc)	GACTGCACACTGAAGAAGATGG	TTCCTGGCTCACACTGACAC
Chr18:37455608	Pcdhb2	c.1115G>A	p.G327R		TTTCCCAAGCCTCTGAAGAC	TGGTGTGCTGAGCTGTTAGC
Chr18:37495244	Pcdhb6	c.1563G>T	p.E521D		GCACATAGGCACCATCAGTG	TGAGCAACTGGAATGACAGC
Chr18:4181926	Lyzl1	c.542A>G	p.E134G		TTGGAGAAAACAGGGTGAGG	ACGGCATGTAAAGGGAAATG
Chr19:12839848	Cntf	c.275G>A	p.R13C		AACCGGTTATGGGGTTGG	AATCCACAGCCAGGAATTTG
Chr19:4153338	Coro1b	c.1253C>T	p.R393W		TGATTCTGACCTCCCCTACG	GCATCACCTCTTCCAGCTTC
Chr19:42114907	Ankrd2	c.428G>A	p.G140R		AAGCAGAAAAAGCGAGATGC	TTTTCCTTCATCTCCCATGC
Chr19:53888204	Rbm20	c.754G>C	p.G218R	False-positive error (SAMP6/TaSlc)	CCAAGTCCTCTCCAAAGTGG	TGCCCTGTGTGGCTATAGTG
*Primers were synthesized with the universal M13 forward primer (TGTAAAACGACGGCCAGT) or M13 reverse (CAGGAAACAGCTATGACC) on the 5′-end.

## Sheet: Table S3
Table S3 False-positive and false-negative SNV call rate
	False-positive error rate (error count/SNV site*)	False-negative error rate (error count/SNV site*)
All SNVs	8.0 (14/175)	0.4 (3/745)
Known SNVs	0.0 (0/78)	0.8 (2/242)
Novel SNVs	14.4 (14/97)	0.2 (1/513)
*Number of SNV sites subjected to Sanger sequencing

## Sheet: Table S4
Table S4 Novel SNVs detected among one or more of SAMP strains, but absent in the SAMR and AKR/J strains
Location	Gene Symbol	Nucleotide change (cDNA)	Amino Acid Change	Strains	Comment
Chr1:34616600	Prss40	c.365T>C	p.H109R	SAMP8/TaSlc	False-positive error (SAMP8/TaSlc)
Chr1:95171289	Sned1	c.2169C>G	p.Q693E	SAMP1/SkuSlc
Chr1:156319580	Cacna1e	c.2565C>T	p.G855D	SAMP3/SlcIdr
Chr1:175613548-175613549	E430029J22Rik	c.1432CC>TT	p.N375S	SAMP1/SkuSlc, SAMP8/TaSlc
Chr2:29873978	Spna2	c.5414G>A	p.G1729R	SAMP6/TaSlc
Chr2:29888127	Wdr34	c.1022C>G	p.V338L	SAMP6/TaSlc
Chr2:29947531	Zdhhc12	c.381G>A	p.R112C	SAMP6/TaSlc
Chr2:30041760	Ccbl1	c.1245C>T	p.M300I	SAMP6/TaSlc
Chr2:31226420	Hmcn2	c.3301C>T	p.L1101F	SAMP6/TaSlc
Chr2:31784364	Lamc3	c.3643G>A	p.A1194T	SAMP6/TaSlc
Chr2:31793494	Lamc3	c.4202A>G	p.D1380G	SAMP6/TaSlc
Chr2:31850132	Nup214	c.1498G>A	p.A462T	SAMP6/TaSlc
Chr2:60190230	Ly75	c.1657G>A	p.R553W	SAMP8/TaSlc
Chr2:6022395	5430407P10Rik	c.579C>T	p.D135N	SAMP10/TaSlc
Chr2:64945962	Cobll1	c.1080C>A	p.A344S	SAMP10/TaSlc
Chr2:70186996	Myo3b	c.3600G>T	p.A1194S	SAMP6/TaSlc
Chr2:84899289	Tnks1bp1	c.1837A>G	p.E601G	SAMP3/SlcIdr
Chr2:153956342	1700058C13Rik	c.260A>T	p.Q24L	SAMP10/TaSlc
Chr3:32635643	Mrpl47	c.55C>G	p.V7L	SAMP11/SlcIdr
Chr3:51493934	Maml3	c.1344T>C	p.T438A	SAMP6/TaSlc
Chr3:59123001	Igsf10	c.3285A>G	p.I958T	SAMP6/TaSlc
Chr3:87171472	Cd5l	c.422G>A	p.S132N	SAMP10/TaSlc
Chr3:90262277	Npr1	c.2253C>T	p.M630I	SAMP10/TaSlc
Chr3:135729385	Bank1	c.2157C>T	p.E684K	SAMP3/SlcIdr
Chr4:75590897	Ptprd	c.3924C>T	p.E1244K	SAMP8/TaSlc
Chr4:137067837	Hspg2	c.1218C>A	p.H387N	SAMP1/SkuSlc	False-positive error (SAMP1/SkuSlc)
Chr4:143863712	Pramel5	c.304C>T	p.V66M	SAMP1/SkuSlc
Chr5:31165741	Mapre3	c.582G>T	p.Q144H	SAMP1/SkuSlc
Chr5:65616584	Wdr19	c.1470G>A	p.A471T	SAMP8/TaSlc
Chr5:75023400	Lnx1	c.685T>A	p.N154Y	SAMP8/TaSlc
Chr5:144785328	Ocm	c.292G>A	p.Q55X	SAMP10/TaSlc
Chr6:34260948	Akr1b3	c.472T>C	p.T136A	SAMP8/TaSlc
Chr6:43238765	Arhgef5	c.1258G>A	p.V316I	SAMP8/TaSlc
Chr6:48443392	Sspo	c.8055C>T	p.L2608F	SAMP3/SlcIdr
Chr6:58165221	Vmn1r27	c.791A>C	p.V264G	SAMP6/TaSlc
Chr6:122275727	Phc1	c.898C>T	p.G285D	SAMP8/TaSlc
Chr6:130327798	Klra20	c.239T>C	p.S62G	SAMP6/TaSlc
Chr6:142296105	Pyroxd1	c.139A>G	p.I35V	SAMP10/TaSlc
Chr7:17530676	Pnmal2	c.646C>T	p.P79S	SAMP1/SkuSlc	False-positive error (SAMP1/SkuSlc)
Chr7:18504056	Gm5155	c.1522G>A	p.R443K	SAMP3/SlcIdr, SAMP10/TaSlc, SAMP11/SlcIdr
Chr7:20258701	Apoc2	c.334G>A	p.S28L	SAMP3/SlcIdr, SAMP10/TaSlc, SAMP11/SlcIdr
Chr7:26323935	Ceacam2	c.105A>C	p.W28G	SAMP1/SkuSlc	False-positive error (SAMP1/SkuSlc)
Chr7:27163153	Nlrp9c	c.2227A>G	p.I741T	SAMP1/SkuSlc
Chr7:28301176	Prx	c.784C>T	p.R167C	SAMP3/SlcIdr, SAMP10/TaSlc, SAMP11/SlcIdr
Chr7:4986211	4632433K11Rik	c.532G>A	p.A20T	SAMP1/SkuSlc
Chr7:51726641	Josd2	c.580G>A	p.R144Q	SAMP6/TaSlc
Chr7:53112871	Grin2d	c.1663C>T	p.V517I	SAMP6/TaSlc
Chr7:103972438	Odz4	c.3098A>G	p.E940G	SAMP1/SkuSlc
Chr7:110567464	Usp17l5	c.1473G>T	p.R484I	SAMP11/SlcIdr
Chr7:111127882-111127882	Olfr635	c.193C>G	p.Q65E	SAMP3/SlcIdr, SAMP6/TaSlc, SAMP8/TaSlc, SAMP11/SlcIdr
Chr7:132719754	Il4ra	c.1860delC	p.S540fs	SAMP6/TaSlc
Chr8:24249786	Ank1	c.285T>C	p.V13A	SAMP1/SkuSlc
Chr8:71328857	Ints10	c.875G>T	p.C270F	SAMP10/TaSlc
Chr8:89160505	Lonp2	c.928A>T	p.E284V	SAMP1/SkuSlc	False-positive error (SAMP1/SkuSlc)
Chr8:91184523	Nod2	c.616C>T	p.P182L	SAMP10/TaSlc
Chr8:108685073	Pla2g15	c.680A>G	p.S198G	SAMP3/SlcIdr	False-positive error (SAMP1/SkuSlc)
Chr8:109430159	Cirh1a	c.937TG>CA	p.R291T	SAMP1/SkuSlc
Chr8:11448093	Col4a2	c.5037C>A	p.S1634p	SAMP1/SkuSlc	False-positive error (SAMP1/SkuSlc)
Chr9:21633941	Dock6	c.640A>T	p.Y182N	SAMP1/SkuSlc
Chr9:58047014	Islr2	c.1213T>C	p.M257V	SAMP1/SkuSlc
Chr9:58500883	2410076I21Rik	c.661C>G	p.A216P	SAMP11/SlcIdr
Chr9:106897283	Dock3	c.1809T>C	p.N470D	SAMP1/SkuSlc
Chr9:108012610	Bsn	c.8398A>G	p.I2758T	SAMP1/SkuSlc
Chr10:56108313	Gja1	c.1044G>C	p.G321R	SAMP11/SlcIdr
Chr10:79474903	Abca7	c.5477G>A	p.R1826H	SAMP6/TaSlc
Chr10:79995293	Atp8b3	c.709G>A	p.T197M	SAMP11/SlcIdr
Chr10:85361961	Prdm4	c.2406C>A	p.M687I	SAMP6/TaSlc
Chr11:120650978	Dus1l	c.1742A>C	p.D427E	SAMP11/SlcIdr
Chr11:34364878	Dock2	c.2635C>T	p.A879T	SAMP3/SlcIdr, SAMP6/TaSlc
Chr11:49667808	Mapk9	c.316G>T	p.A16S	SAMP3/SlcIdr
Chr11:49958661	Tbc1d9b	c.560T>C	p.S161P	SAMP3/SlcIdr, SAMP10/TaSlc
Chr11:51407434	Agxt2l2	c.782G>A	p.G240R	SAMP10/TaSlc
Chr11:70277672	Zmynd15	c.1859C>T	p.T461M	SAMP3/SlcIdr, SAMP10/TaSlc
Chr11:94862553	Ppp1r9b	c.2087G>T	p.R584L	SAMP1/SkuSlc	False-positive error (SAMP1/SkuSlc)
Chr11:98300238	1810046J19Rik	c.65A>G	p.V8A	SAMP1/SkuSlc
Chr12:114399943	4930427A07Rik	c.789G>A	p.C8Y	SAMP6/TaSlc
Chr12:77487678	Zbtb1	c.1931G>A	p.A484T	SAMP1/SkuSlc
Chr12:81778317	Slc39a9	c.1415T>A	p.C254S	SAMP1/SkuSlc
Chr13:104623991	Erbb2ip	c.1118C>T	p.A305T	SAMP1/SkuSlc
Chr13:67393777	Zfp457	c.1726A>G	p.Y557H	SAMP11/SlcIdr
Chr14:35188808	Mmrn2	c.119C>T	p.P3L	SAMP1/SkuSlc, SAMP3/SlcIdr, SAMP6/TaSlc, SAMP10/TaSlc, SAMP11/SlcIdr
Chr14:35357289	Ldb3	c.1555G>A	p.R473W	SAMP1/SkuSlc, SAMP3/SlcIdr, SAMP6/TaSlc, SAMP10/TaSlc, SAMP11/SlcIdr
Chr14:45782631	Txndc16	c.1552C>T	p.E363K	SAMP1/SkuSlc, SAMP3/SlcIdr, SAMP6/TaSlc, SAMP10/TaSlc, SAMP11/SlcIdr
Chr14:45785030	Txndc16	c.1444C>G	p.A327P	SAMP1/SkuSlc, SAMP3/SlcIdr, SAMP6/TaSlc, SAMP10/TaSlc, SAMP11/SlcIdr
Chr14:51487771	Tep1	c.632T>C	p.T156A	SAMP3/SlcIdr
Chr14:51547625	Tmem55b	c.272G>A	p.S49L	SAMP8/TaSlc
Chr14:57654538	Gja3	c.1427A>G	p.S405P	SAMP3/SlcIdr, SAMP6/TaSlc, SAMP10/TaSlc, SAMP11/SlcIdr
Chr14:58319304-58319305	Lats2	c.999TG>CA	p.A188V	SAMP3/SlcIdr, SAMP6/TaSlc, SAMP10/TaSlc, SAMP11/SlcIdr
Chr14:75213419	Lrch1	c.1301T>C	p.T362A	SAMP3/SlcIdr, SAMP6/TaSlc, SAMP10/TaSlc, SAMP11/SlcIdr
Chr14:75526036	Lrrc63	c.618C>T	p.G154E	SAMP1/SkuSlc
Chr14:76816185	Tsc22d1	c.1219C>T	p.A99V	SAMP1/SkuSlc
Chr14:76816959	Tsc22d1	c.1332G>A	p.S336N	SAMP1/SkuSlc
Chr14:80406053	Olfm4	c.276G>A	p.A85T	SAMP1/SkuSlc, SAMP3/SlcIdr, SAMP6/TaSlc, SAMP10/TaSlc, SAMP11/SlcIdr
Chr15:58274396	D15Ertd621e	c.1794C>T	p.P524S	SAMP8/TaSlc
Chr15:74378105	Bai1	c.3262G>T	p.M788I	SAMP1/SkuSlc	False-positive error (SAMP1/SkuSlc)
Chr15:75833222	Fam83h	c.2835G>T	p.P899T	SAMP1/SkuSlc
Chr15:88899116	Panx2	c.1325G>T	p.R442L	SAMP6/TaSlc
Chr15:99998371	Dip2b	c.1708G>A	p.A544T	SAMP6/TaSlc
Chr16:14195230	Myh11	c.5938C>T	p.R1945H	SAMP8/TaSlc
Chr16:17506416	Aifm3	c.1966G>T	p.K582N	SAMP8/TaSlc
Chr16:18398072	Arvcf	c.1308G>A	p.R352H	SAMP11/SlcIdr
Chr16:85899510	Adamts5	c.1861C>T	p.A335T	SAMP1/SkuSlc
Chr16:92644500	Runx1	c.2198G>T	p.A208D	SAMP1/SkuSlc	False-positive error (SAMP1/SkuSlc)
Chr16:93591183	Setd4	c.1063G>T	p.A220E	SAMP1/SkuSlc
Chr17:20721199	Vmn2r110	c.422C>T	p.C141Y	SAMP10/TaSlc
Chr17:24056197	Dcpp3	c.399G>A	p.V121M	SAMP6/TaSlc
Chr17:24835324	Noxo1	c.1051G>A	p.V13I	SAMP6/TaSlc
Chr17:25257897	Ptx4	c.176A>T	p.R34S	SAMP6/TaSlc
Chr17:25513948	Cacna1h	c.6196G>A	p.P1960L	SAMP6/TaSlc
Chr17:30885614	Dnahc8	c.8106C>G	p.H2618Q	SAMP6/TaSlc
Chr17:32674001	Cyp4f16	c.86C>T	p.H20Y	SAMP6/TaSlc
Chr17:33139756	C920016K16Rik	c.362A>T	p.E88V	SAMP6/TaSlc
Chr17:33139758	C920016K16Rik	c.364A>C	p.T89P	SAMP6/TaSlc
Chr17:33139932	C920016K16Rik	c.538A>G	p.K147E	SAMP6/TaSlc
Chr17:33156748	Zfp763	c.446C>T	p.V123M	SAMP6/TaSlc
Chr17:33202953	4921501E09Rik	c.1819T>C	p.M607V	SAMP6/TaSlc
Chr17:33833050	March2	c.691G>A	p.R172W	SAMP6/TaSlc
Chr17:33975048	Ndufa7	c.272G>A	p.A86T	SAMP6/TaSlc
Chr17:34947094	C4a	c.4857C>T	p.R1603Q	SAMP6/TaSlc
Chr17:35332161	Ltb	c.329C>T	p.P110L	SAMP6/TaSlc
Chr17:35607409	H2-Q10	c.180C>A	p.D54E	SAMP6/TaSlc
Chr17:66335652	Ankrd12	c.2339C>A	p.E709p	SAMP10/TaSlc	False-positive error (SAMP10/TaSlc)
Chr18:4181926	Lyzl1	c.542A>G	p.E134G	SAMP3/SlcIdr
Chr18:37455608	Pcdhb2	c.1115G>A	p.G327R	SAMP10/TaSlc, SAMP11/SlcIdr
Chr18:37495244	Pcdhb6	c.1563G>T	p.E521D	SAMP10/TaSlc, SAMP11/SlcIdr
Chr18:37647172	Pcdhb17	c.2498A>G	p.E787G	SAMP10/TaSlc, SAMP11/SlcIdr
Chr18:37649840	Pcdhb18	c.722A>G	p.I190V	SAMP10/TaSlc, SAMP11/SlcIdr
Chr18:37649969	Pcdhb18	c.851T>A	p.L233M	SAMP10/TaSlc, SAMP11/SlcIdr
Chr18:37657624	Pcdhb19	c.973A>G	p.I273V	SAMP10/TaSlc, SAMP11/SlcIdr
Chr18:37658965	Pcdhb19	c.2314G>A	p.A720T	SAMP10/TaSlc, SAMP11/SlcIdr
Chr18:37823376	Pcdhg@	c.1778C>T	p.A593V	SAMP10/TaSlc, SAMP11/SlcIdr
Chr18:37921618	Pcdhga11	c.86G>A	p.G29E	SAMP10/TaSlc, SAMP11/SlcIdr
Chr18:37926688	Pcdhga12	c.1455G>C	p.E306D	SAMP10/TaSlc, SAMP11/SlcIdr
Chr18:53866479	Cep120	c.2439G>T	p.Q788K	SAMP1/SkuSlc
Chr19:34694154	2010002M12Rik	c.752G>T	p.A184D	SAMP1/SkuSlc
Chr19:4153338	Coro1b	c.1253C>T	p.R393W	SAMP6/TaSlc
Chr19:4825559	Ccs	c.864A>C	p.I259M	SAMP6/TaSlc
Chr19:5719046	Ehbp1l1	c.2525G>A	p.P743L	SAMP6/TaSlc
Chr19:53888204	Rbm20	c.754G>C	p.G218R	SAMP6/TaSlc	False-positive error (SAMP6/TaSlc)
ChrX:81150361	Dmd	c.5140G>C	p.M1642I	SAMP8/TaSlc
ChrX:98502446	Nlgn3	c.2485G>A	p.A181T	SAMP8/TaSlc
ChrX:141885156	Amot	c.2508G>A	p.T801M	SAMP10/TaSlc

## Sheet: Table S5
Table S5 List of false-positive SNVs
Location	Gene symbol	Gene name	Nucleotide change (cDNA)	Amino acid change	Strains
Chr1:34616600	Prss40	protease, serine, 40	c.365T>C	p.H109R	SAMP8/TaSlc
Chr4:137067837	Hspg2	heparan sulfate proteoglycan 2	c.1218C>A	p.H387N	SAMP1/SkuSlc
Chr5:15846592	Cacna2d1	calcium channel, voltage-dependent, alpha2/delta subunit 1	c.2090C>A	p.Q622K	SAMP1/SkuSlc
Chr7:17530676	Pnmal2	PNMA-like 2	c.646C>T	p.P79S	SAMP1/SkuSlc
Chr7:26323935	Ceacam2	carcinoembryonic antigen-related cell adhesion molecule 2	c.105A>C	p.W28G	SAMP1/SkuSlc
Chr8:11448093	Col4a2	collagen, type IV, alpha 2	c.5037C>A	p.S1634X	SAMP1/SkuSlc
Chr8:89160505	Lonp2	lon peptidase 2, peroxisomal	c.928A>T	p.E284V	SAMP1/SkuSlc
Chr8:108685073	Pla2g15	phospholipase A2, group XV	c.680A>G	p.S198G	SAMP1/SkuSlc
Chr11:94862553	Ppp1r9b	protein phosphatase 1, regulatory subunit 9B	c.2087G>T	p.R584L	SAMP1/SkuSlc
Chr15:74378105	Bai1	brain-specific angiogenesis inhibitor 1	c.3262G>T	p.M788I	SAMP1/SkuSlc
Chr16:92644500	Runx1	Runt-related transcription factor 1	c.2198G>T	p.A208D	SAMP1/SkuSlc
Chr17:66335652	Ankrd12	ankyrin repeat domain 12	c.2339C>A	p.E709X	SAMP10/TaSlc
Chr19:53888204	Rbm20	RNA binding motif protein 20	c.754G>C	p.G218R	SAMP6/TaSlc

## Sheet: Table S6 
Table S6 Novel deleterious mutations specific to SAMP1/SkuSlc
Location	Gene symbol	Gene name	Nucleotide change (cDNA)	Amino acid change	SIFT score	Polyphen-2 score
Chr16:85899510	Adamts5	a disintegrin-like and metallopeptidase (reprolysin type) with thrombospondin type 1 motif, 5	c.1861C>T	p.A335T	0	0.81

## Sheet: Table S7
Table S7 Novel deleterious mutations specific to SAMP3/SlcIdr
Location	Gene symbol	Gene name	Nucleotide change (cDNA)	Amino acid change	SIFT score	Polyphen-2 score
Chr1:156319580	Cacna1e	calcium channel, voltage-dependent, R type, alpha 1E subunit	c.2565C>T	p.G855D	0	0.225
Chr3:135729385	Bank1	B cell scaffold protein with ankyrin repeats 1	c.2157C>T	p.E684K	0.13	0.946
Chr18:4181926	Lyzl1	lysozyme-like 1	c.542A>G	p.E134G	0.01	0.173

## Sheet: Table S8
Table S8 Novel deleterious mutations specific to SAMP10/TaSlc
Location	Gene symbol	Gene name	Nucleotide change (cDNA)	Amino acid change	SIFT score	Polyphen-2 score
Chr3:90262277	Npr1	natriuretic peptide receptor 1	c.2253C>T	p.M630I	0.03	0.939
Chr5:144785328	Ocm	oncomodulin	c.292G>A	p.Q55X	N.A.	N.A.
Chr8:71328857	Ints10	integrator complex subunit 10	c.875G>T	p.C270F	0.07	0.997
Chr11:51407434	Agxt2l2	alanine-glyoxylate aminotransferase 2-like 2	c.782G>A	p.G240R	0	1

## Sheet: Table S9
Table S9 Novel deleterious mutations specific to SAMP11/SlcIdr
Location	Gene symbol	Gene name	Nucleotide change (cDNA)	Amino acid change	SIFT score	Polyphen-2 score
Chr7:110567464	Usp17l5	Ubiquitin-specific peptidase 17-like 5	c.1473G>T	p.R484I	0.08	1†
Chr10:56108313	Gja1	gap junction protein, alpha 1	c.1044G>C	p.G321R	0.2	1
Chr11:120650978	Dus1l	dihydrouridine synthase 1-like	c.1742A>C	p.D427E	0.02	0.999
Chr13:67393777	Zfp457	Zinc-finger protein 457	c.1726A>G	p.Y557H	0.02	N.A.
†Human protein sequence conflicts with the mouse one at the position indicated.

## Sheet: Table S10
Table S10 Top 5 overrepresented GO terms within the 31 genes including novel deleterious mutations detected among one or more of SAMP strains, but absent in the SAMR and AKR/J strains
GO ID	GO category	Number of reference genes in the category	Number of genes in the gene set and also in the category	Expected number in genes in the gene set	Raw p-value	Adjusted p-value	Gene symbol
GO:0005243	gap junction channel activity	10	2	0.01	7.12×10-5	0.0043	Gja1, Gja3
GO:0022829	wide pore channel activity	22	2	0.03	0.0004	0.0122	Gja1, Gja3
GO:0005488	binding	10881	23	13	0.0008	0.0122	Abca7, Adamts5, Agxt2l2, Aifm3, Bank1, Coro1b, Dip2b, Dus1l, Gja1, Gja3, Il4ra, Ldb3, Lnx1, Ly75, Matn2, Myh11, Npr1, Ocm, Prx, Tbc1d9b, Zdhhc12, Zfp457, Zmynd15
GO:0043167	ion binding	5230	15	6.71	0.0008	0.0122	Abca7, Adamts5, Agxt2l2, Aifm3, Dus1l, Ldb3, Lnx1, Matn2, Myh11, Npr1, Ocm, Tbc1d9b, Zdhhc12, Zfp457, Zmynd15
GO:0005922	connexon complex	20	2	0.02	0.0003	0.0153	Gja1, Gja3

[truncated: 2 more sheets: Table S11, Table S12]
